# Supplementary material for: Identification of Antimicrobial Metabolites from the Egyptian Soil-Derived Amycolatopsis keratiniphila Revealed by Untargeted Metabolomics and Molecular Docking
Source: Metabolites. 2023 Apr 30;13(5):620. doi: 10.3390/metabo13050620 (PMC10221244; doi:10.3390/metabo13050620)
Supplement: Supplementary file 1 [file metabolites-13-00620-s001.zip]

Archive with 1 entries (1 files):
- metabolites-2286892-supplementary.pdf
